# Supplementary material for: PV and SST neurons in the anterior cingulate cortex regulate social disorders in adulthood induced by sensory abnormalities in childhood
Source: CNS Neurosci Ther. 2024 Jul 22;30(7):e14863. doi: 10.1111/cns.14863 (PMC11261302; doi:10.1111/cns.14863)
Supplement: Supplementary file 1 — Table S1. [file CNS-30-e14863-s001.xlsx]

## Sheet: Sheet1
			Saline	CFA	Normality test	Homogeneity Of Variance	Testing Methods	Statistical value	P value	Significance（*）
	1E	Threshold	0.6±0.06547（n=8）	0.6±0.05774（n=9）	×		Mann Whitney test		>0.9999	ns
	1F	PWL	10.34±0.4291（n=8）	10.89±0.5921（n=9）	√	√	Unpaired t test	t=0.7358, df=15	0.4732	ns
			empty	stranger
	1G	Saline	29.39±3.66（n=9）	62.4±4.335（n=9）	√	√	Unpaired t test	t=5.818, df=16	<0.0001	****
		CFA	29.39±2.521（n=8）	62.4±2.921（n=8）	√	√	Unpaired t test	t=0.07775, df=14	0.9391	ns
			Saline	CFA
	1H	index	0.3567±0.08325（n=9）	0.00125±0.05792（n=8）	√	√	Unpaired t test	t=3.418, df=15	0.0038	**
			familiar	novelty
	1I	Saline	37.31±3.369（n=7）	53.47±6.44（n=7）	√	√	Unpaired t test	t=2.223, df=12	0.0462	*
		CFA	35.29±2.653（n=8）	51.88±3.061（n=8）	√	√	Unpaired t test	t=4.095, df=14	0.0011	**
			Saline	CFA
	1J	index	0.1529±0.1086（n=7）	0.1925±0.05195（n=8）	√	√	Unpaired t test	t=0.3434, df=13	0.7368	ns
			empty	stranger
	2C	Control	31.72±3.012（n=8）	56.01±2.282（n=8）	×		Mann Whitney test		0.0002	***
		BWT	33.97±3.831（n=8）	51.89±4.107（n=8）	√	√	Unpaired t test	t=3.191, df=14	0.0065	**
			Control	BWT
	2D	index	0.2813±0.05938（n=8）	0.2075±0.08697（n=8）	×		Mann Whitney test		0.5919	ns
			familiar	novelty
	2E	Control	38.32±2.02（n=8）	49.14±3.465（n=8）	√	√	Unpaired t test	t=2.698, df=14	0.0173	*
		BWT	42.54±3.368（n=8）	43.18±3.52（n=8）	√	√	Unpaired t test	t=0.1319, df=14	0.897	ns
			Control	BWT
	2F	index	0.1175±0.0579（n=8）	0.005±0.07964（n=8）	√	√	Unpaired t test	t=1.143, df=14	0.2724	ns
			empty	stranger
	3C	Control	27.99±1.917（n=7）	62.67±3.136（n=7）	√	√	Unpaired t test	t=9.437, df=12	<0.0001	****
		BWT	33.35±2.102（n=8）	52.52±2.557（n=8）	√	√	Unpaired t test	t=5.793, df=14	<0.0001	****
			Control	BWT
	3D	index	0.3771±0.04829（n=7）	0.2238±0.04836（n=8）	√	√	Unpaired t test	t=2.233, df=13	0.0437	*
			familiar	novelty
	3E	Control	31.4±3.542（n=7）	58.18±4.338（n=7）	√	√	Unpaired t test	t=4.782, df=12	0.0004	***
		BWT	41.6±2.948（n=8）	46.71±3.127（n=8）	√	√	Unpaired t test	t=1.189, df=14	0.2543	ns
			Control	BWT
	3F	index	0.2943±0.08179（n=7）	0.05625±0.0659（n=8）	√	√	Unpaired t test	t=2.291, df=13	0.0393	*
			empty	stranger
	3G	Day 1	33.35±2.102（n=8）	52.52±2.557（n=8）	√	√	Unpaired t test	t=5.793, df=14	<0.0001	****
		Day 15	33.27±3.823（n=8）	54.78±3.971（n=8）	×		Mann Whitney test		0.0104	*
			Day 1	Day 15
	3H	index	0.2238±0.04836（n=8）	0.245±0.08807（n=8）	×		Mann Whitney test		0.3148	ns
			familiar	novelty
	3I	Day 1	41.6±2.948（n=8）	46.71±3.127（n=8）	√	√	Unpaired t test	t=1.189, df=14	0.2543	ns
		Day 15	31.51±3.87（n=8）	51.27±5.263（n=8）	√	√	Unpaired t test	t=3.025, df=14	0.0091	**
			Day 1	Day 15
	3J	index	0.05625±0.0659（n=8）	0.2275±0.1002（n=8）	√	√	Unpaired t test	t=1.428, df=14	0.1751	ns
			Control	CFA
	4B	PV cell	35.42±1.311（n=12）	42.67±1.852（n=12）	√	√	Unpaired t test	t=3.195, df=22	0.0042	**
			Control	BWT
			35.42±1.311（n=12）	38±1.348（n=12）	√	√	Unpaired t test	t=1.374, df=22	0.1834	ns
			Control	CFA
	4C	Merge/PV	10.48±0.8893（n=12）	10.29±0.8512（n=12）	√	√	Unpaired t test	t=0.1489, df=22	0.883	ns
			Control	BWT
			10.48±0.8893（n=12）	10.4±0.9669（n=12）	√	√	Unpaired t test	t=0.05709, df=22	0.955	ns
			Control	CFA
	4E	SST cell	23.75±1.543（n=12）	23.67±1.257（n=12）	√	√	Unpaired t test	t=0.04187, df=22	0.967	ns
			Control	BWT
			23.75±1.543（n=12）	29.17±1.757（n=12）	√	√	Unpaired t test	t=2.316, df=22	0.0303	*
			Control	CFA
	4F	Merge/SST	2.475±0.4887（n=12）	2.608±0.5489（n=12）	√	√	Unpaired t test	t=0.1814, df=22	0.8577	ns
			Control	BWT
			2.475±0.4887（n=12）	2.592±0.3463（n=12）	√	√	Unpaired t test	t=0.1948, df=22	0.8473	ns
			empty	stranger
	5C	mCherry	42.99±3.517（n=6）	46.75±2.981（n=6）	×		Mann Whitney test		0.9372	ns
		hM4DGi	38.73±2.762（n=8）	47.92±2.707（n=8）	√	√	Unpaired t test	t=2.375, df=14	0.0324	*
			mCherry	hM4DGi
	5D	index	0.06±0.05237（n=8）	0.1063±0.06296（n=8）	×		Mann Whitney test		0.5546	ns
			familiar	novelty
	5E	mCherry	35.24±2.074（n=8）	55.05±2.206（n=8）	√	√	Unpaired t test	t=6.545, df=14	<0.0001	****
		hM4DGi	32.12±3.727（n=8）	49.83±3.615（n=8）	√	√	Unpaired t test	t=3.411, df=14	0.0042	**
			mCherry	hM4DGi
	5F	index	0.22±0.04551（n=8）	0.22±0.08259（n=8）	√	√	Unpaired t test	t=0.000, df=14	>0.9999	ns
			empty	stranger
	5I	mCherry	46.37±2.791（n=8）	43.67±2.318（n=8）	√	√	Unpaired t test	t=0.7445, df=14	0.4689	ns
		eNpHR	39.57±3.347（n=8）	49.89±2.947（n=8）	√	√	Unpaired t test	t=2.312, df=14	0.0365	*
			mCherry	eNpHR
	5J	index	-0.02625±0.05625（n=8）	0.1213±0.06653（n=8）	√	√	Unpaired t test	t=1.693, df=14	0.1126	ns
			familiar	novelty
	5K	mCherry	39.06±2.312（n=8）	49.42±2.019（n=8）	√	√	Unpaired t test	t=3.376, df=14	0.0045	**
		eNpHR	36.97±3.709（n=8）	50.28±3.563（n=8）	√	√	Unpaired t test	t=2.588, df=14	0.0215	*
			mCherry	eNpHR
	5L	index	0.1175±0.0464（n=8）	0.155±0.08164（n=8）	√	√	Unpaired t test	t=0.3994, df=14	0.6956	ns
			empty	stranger
	6C	mCherry	32.24±1.948（n=8）	54.63±2.859（n=8）	√	√	Unpaired t test	t=6.472, df=14	<0.0001	****
		hM4DGi	35.3±2.51（n=8）	52.38±2.958（n=8）	√	√	Unpaired t test	t=4.404, df=14	0.0006	***
			mCherry	hM4DGi
	6D	index	0.255±0.04862（n=8）	0.1938±0.06068（n=8）	√	√	Unpaired t test	t=0.7877, df=14	0.444	ns
			familiar	novelty
	6E	mCherry	40.77±2.74（n=8）	43.93±2.801（n=8）	√	√	Unpaired t test	t=0.8055, df=14	0.434	ns
		hM4DGi	39.18±3.491（n=8）	49.8±2.463（n=8）	√	√	Unpaired t test	t=2.485, df=14	0.0262	*
			mCherry	hM4DGi
	6F	index	0.0375±0.05915（n=8）	0.125±0.06866（n=8）	√	√	Unpaired t test	t=0.9655, df=14	0.3507	ns
			empty	stranger
	6I	mCherry	34.5±3.01（n=10）	49.67±2.582（n=10）	√	√	Unpaired t test	t=3.825, df=18	0.0012	**
		eNpHR	33.25±1.925（n=8）	50.43±3.028（n=8）	√	√	Unpaired t test	t=4.788, df=14	0.0003	***
			mCherry	eNpHR
	6J	index	0.184±0.06429（n=10）	0.2±0.05315（n=8）	√	√	Unpaired t test	t=0.1853, df=16	0.8553	ns
			familiar	novelty
	6K	mCherry	38.28±2.12（n=10）	43.76±2.771（n=10）	√	√	Unpaired t test	t=1.571, df=18	0.1337	ns
		eNpHR	34.87±2.043（n=8）	50.68±1.953（n=8）	√	√	Unpaired t test	t=5.595, df=14	<0.0001	****
			mCherry	eNpHR
	6L	index	0.064±0.05694（n=10）	0.185±0.04314（n=8）	√	√	Unpaired t test	t=1.621, df=16	0.1245	ns
			empty	stranger
	7C	mCherry	35.57±3.768（n=9）	56.04±3.692（n=9）	√	√	Unpaired t test	t=3.880, df=16	0.0013	**
		hM4DGi	32.62±2.24（n=10）	57.51±3.443（n=10）	×		Mann Whitney test		<0.0001	****
			mCherry	hM4DGi
	7D	index	0.2233±0.08088（n=9）	0.27±0.05602（n=10）	√	√	Unpaired t test	t=0.4825, df=17	0.6356	ns
	7E	mCherry	42.1±4.52（n=9）	50.44±4.379（n=9）	√	√	Unpaired t test	t=1.326, df=16	0.2034	ns
		hM4DGi	35.07±2.214（n=10）	50.8±2.874（n=10）	√	√	Unpaired t test	t=4.336, df=18	0.0004	***
			mCherry	hM4DGi
	7F	index	0.09222±0.09527（n=9）	0.182±0.04117（n=10）	√	√	Unpaired t test	t=0.8973, df=17	0.3821	ns
			empty	stranger
	7I	mCherry	35.35±1.996（n=8）	51.74±1.806（n=8）	√	√	Unpaired t test	t=6.091, df=14	<0.0001	****
		eNpHR	37.79±2.438（n=8）	51.07±2.31（n=8）	√	√	Unpaired t test	t=3.955, df=14	0.0014	**
			mCherry	eNpHR
	7J	index	0.1888±0.04206（n=8）	0.15±0.04743（n=8）	×		Mann Whitney test		0.5551	ns
			familiar	novelty
	7K	mCherry	40.52±3.2（n=8）	47.89±2.811（n=8）	×		Mann Whitney test		0.2345	ns
		eNpHR	37±3.925（n=8）	52.71±3.958（n=8）	√	√	Unpaired t test	t=2.819, df=14	0.0137	*
			mCherry	eNpHR
	7L	index	0.08625±0.06756（n=8）	0.1738±0.08592（n=8）	√	√	Unpaired t test	t=0.8006, df=14	0.4368	ns
